# Supplementary material for: A new species of Bembidion Latrielle 1802 from the Ozarks, with a review of the North American species of subgenus Trichoplataphus Netolitzky 1914 (Coleoptera, Carabidae, Bembidiini)
Source: Zookeys. 2011 Nov 16;(147):261–75. doi: 10.3897/zookeys.147.1872 (PMC3286248; doi:10.3897/zookeys.147.1872)
Supplement: XML Treatment for Bembidion ozarkense [file zookeys.147.1872-treatment1.xml]

<!DOCTYPE tp:taxon-treatment
  PUBLIC "-//TaxonX//DTD Taxonomic Treatment Publishing DTD v0 20100105//EN" "tax-treatment-NSO.dtd">
<tp:taxon-treatment xmlns:tp="http://www.plazi.org/taxpub"><tp:treatment-meta><mixed-citation publication-type="journal"><person-group><name><surname>Hildebrandt</surname><given-names>Drew A.</given-names></name><name><surname>Maddison</surname><given-names>David R.</given-names></name></person-group><article-title>A new species of <italic>Bembidion</italic> Latrielle 1802 from the Ozarks, with a review of the North American species of subgenus <italic>Trichoplataphus</italic> Netolitzky 1914 (Coleoptera, Carabidae, Bembidiini)</article-title><source>Zookeys</source><day>16</day><month>11</month><year>2011</year><volume>2011</volume><issue>147</issue><fpage>261</fpage><lpage>275</lpage><pub-id pub-id-type="doi">10.3897/zookeys.147.1872</pub-id></mixed-citation></tp:treatment-meta><tp:nomenclature><tp:taxon-name>
                            <tp:taxon-name-part taxon-name-part-type="genus">Bembidion</tp:taxon-name-part>
                            <tp:taxon-name-part taxon-name-part-type="species">ozarkense</tp:taxon-name-part>
                        <object-id xmlns:xlink="http://www.w3.org/1999/xlink" xlink:type="simple">urn:lsid:zoobank.org:act:042B6160-C581-4028-BC44-421C1448C831</object-id>
                        <object-id xmlns:xlink="http://www.w3.org/1999/xlink" xlink:type="simple">http://species-id.net/wiki/Bembidion_ozarkense</object-id>
                        </tp:taxon-name><tp:taxon-authority>Maddison &amp; Hildebrandt</tp:taxon-authority><tp:taxon-status xmlns:xlink="http://www.w3.org/1999/xlink" xlink:type="simple">sp. n.</tp:taxon-status><xref ref-type="fig" rid="F3">Fig. 3A</xref><xref ref-type="fig" rid="F4">4A, 4B</xref><xref ref-type="fig" rid="F5">5A</xref><xref ref-type="fig" rid="F6">6</xref></tp:nomenclature><tp:treatment-sec sec-type="Holotype"><title>Holotype.</title><p> Male (in OSAC), here designated, labeled “USA: Missouri: Carter Co., Current River at Van Buren, 135m, <named-content xmlns:xlink="http://www.w3.org/1999/xlink" content-type="dwc:verbatimCoordinates" xlink:type="simple">36.9904°N, 91.0100°W</named-content>, 24.iv.2005. DRM 05.015. D.R. Maddison” / “David R. Maddison DNA2552 DNA Voucher” [pale green paper] / “HOLOTYPE <italic><tp:taxon-name>Bembidion ozarkense</tp:taxon-name></italic> Maddison &amp; Hildebrandt” [red paper]”. Genitalia in glycerine vial with specimen; extracted DNA stored separately. GenBank accession numbers for DNA sequences of the holotype are JF800056 (28S) and JF800065 (COI).</p></tp:treatment-sec><tp:treatment-sec sec-type="Paratypes"><title>Paratypes.</title><p> 221 specimens as follows: USA: <bold>Missouri</bold>: Carter Co., Current River at Van Buren, 135m, <named-content xmlns:xlink="http://www.w3.org/1999/xlink" content-type="dwc:verbatimCoordinates" xlink:type="simple">36.9904°N, 91.0100°W</named-content> (88 specimens); Carter Co., Current River at Van Buren, 135m, 36.<named-content xmlns:xlink="http://www.w3.org/1999/xlink" content-type="dwc:verbatimCoordinates" xlink:type="simple">9924°N, 91.0167°W</named-content> (3); Carter Co., Current River at Van Buren, 135m, 36.<named-content xmlns:xlink="http://www.w3.org/1999/xlink" content-type="dwc:verbatimCoordinates" xlink:type="simple">9911°N, 91.0133°W</named-content> (3); Maries Co., Maries River near Argyle, 200m, 38.<named-content xmlns:xlink="http://www.w3.org/1999/xlink" content-type="dwc:verbatimCoordinates" xlink:type="simple">2700°N, 92.0007°W</named-content> (10); Reynolds Co., Clark National Forest. Sutton’s Bluff Campground (6); Washington Co., Irondale, Big River, 230m. <named-content xmlns:xlink="http://www.w3.org/1999/xlink" content-type="dwc:verbatimCoordinates" xlink:type="simple">37.8302°N, 90.6895°W</named-content> (16); Washington Co., Big River at route 21, 245m. <named-content xmlns:xlink="http://www.w3.org/1999/xlink" content-type="dwc:verbatimCoordinates" xlink:type="simple">37.8121°N, 90.7723°W</named-content> (4); Washington Co., Big River at route 21, 245m, <named-content xmlns:xlink="http://www.w3.org/1999/xlink" content-type="dwc:verbatimCoordinates" xlink:type="simple">37.8132°N, 90.7734°W</named-content> (1); <bold>Arkansas</bold>: Crawford Co., Lee Creek (1); Marion Co., Buffalo Point St.Pk. (42); Searcy Co., 5 mi. W. Big Flat. Big Creek (47). Male genitalia have been examined from at least one specimen from each paratype locality.</p><p>Paratypes of <italic><tp:taxon-name>Bembidion ozarkense</tp:taxon-name></italic> have been deposited in the CMNH, DAHC, OSAC and TAMU, and in the collections of The Natural History Museum, London (BMNH), the California Academy of Sciences (CAS), the Field Museum of Natural History (FMNH), the Museum of Comparative Zoology (MCZ), Muséum National d’Histoire Naturelle in Paris (MNHN), the University of Arizona (UAIC), the University of Alberta Strickland Museum (UASM), and the National Museum of Natural History, Smithsonian Institution (USNM).</p><p>Eighty-two specimens examined but not designated as paratypes are: USA: <bold>Missouri</bold> : Pulaski Co., Devil’s Elbow. Big Piney River. 10km E. Waynesville. 734 ft. 37 50 <!--PageBreak-->52.4 N 92 03 42.0 W (2); <bold>Arkansas</bold>: Marion Co., Buffalo Point S.P. (15); Searcy Co., 5.3 mi. W. Big Flat. Big Creek. (65). The Missouri specimens are omitted from the paratype series as there are no males whose genitalia could be examined; the Arkansas specimens are omitted as they are slightly damaged.</p></tp:treatment-sec><tp:treatment-sec sec-type="Type locality"><title>Type locality.</title><p> USA: Missouri: Carter Co., Current River at Van Buren, 135m, <named-content xmlns:xlink="http://www.w3.org/1999/xlink" content-type="dwc:verbatimCoordinates" xlink:type="simple">36.9904°N, 91.0100°W</named-content>. At the type locality (<xref ref-type="fig" rid="F2">Fig. 2</xref>), adults of <italic><tp:taxon-name>Bembidion ozarkense</tp:taxon-name></italic> were co<!--PageBreak--><!--PageBreak-->mmon on 24 April 2005; specimens occurred in company with <italic><tp:taxon-name>Bembidion (Trichoplataphus) planum</tp:taxon-name></italic>, <italic><tp:taxon-name>Bembidion (Pseudoperyphus) antiquum</tp:taxon-name></italic> Dejean, and <italic><tp:taxon-name>Bembidion (Pseudoperyphus) chalceum</tp:taxon-name></italic> Dejean.</p></tp:treatment-sec><tp:treatment-sec sec-type="Derivation of specific epithet"><title>Derivation of specific epithet.</title><p> Derived from the Ozark Plateau of Missouri and Arkansas, which encompasses the known range of this species.</p></tp:treatment-sec><tp:treatment-sec sec-type="Diagnosis"><title>Diagnosis.</title><p> <italic><tp:taxon-name>Bembidion ozarkense</tp:taxon-name></italic> males can be recognized among North American <italic><tp:taxon-name>Trichoplataphus</tp:taxon-name></italic> by the combination of epilobes of the mentum of normal size for a <italic><tp:taxon-name>Bembidion</tp:taxon-name></italic> (<xref ref-type="fig" rid="F3">Fig. 3A</xref>), and aedeagus with the tip relatively thick and not abruptly bent downward (<xref ref-type="fig" rid="F4">Fig. 4A and 4B</xref>).</p><p>This species is markedly similar to <italic><tp:taxon-name>Bembidion rolandi</tp:taxon-name></italic> in external form (<xref ref-type="fig" rid="F5">Fig. 5</xref>), sharing with it normal mentum epilobes; narrow, flat body, with long antennae; the pronotal base notably constricted, hind angles right, with the lateral margins in front of the hind angle parallel and straight. We have not yet found any reliable external characters to separate the two species, although there are some traits by which they tend to differ. Specimens of <italic><tp:taxon-name>Bembidion ozarkense</tp:taxon-name></italic> tend to be slightly smaller (average SBL of males is 4.4 mm, of females 4.7 mm) than those of <italic><tp:taxon-name>Bembidion rolandi</tp:taxon-name></italic> (4.6 and 4.8 mm, respectively), but there is a broad range of overlap, as adults of both species range in length from 4.2 to 5.1 mm. <!--PageBreak--><italic><tp:taxon-name>Bembidion ozarkense</tp:taxon-name></italic> tends to be darker than <italic><tp:taxon-name>Bembidion rolandi</tp:taxon-name></italic>, with less-rufous elytra, and with the posterior medial portion of the dorsal surface of the head darker, rarely with the rufous region of many <italic><tp:taxon-name>Bembidion rolandi</tp:taxon-name></italic>; the second antennomere of <italic><tp:taxon-name>Bembidion ozarkense</tp:taxon-name></italic> is often infuscated centrally, whereas it is usually entirely pale rufous in <italic><tp:taxon-name>Bembidion rolandi</tp:taxon-name></italic>. However, while these tendencies are noticeable in larger series, there is enough overlap between species that they are of marginal use when comparing individual specimens.</p><p>The only morphological characteristic that we have found to reliably distinguish the two species is in the male aedeagus: the tip of <italic><tp:taxon-name>Bembidion rolandi</tp:taxon-name></italic> is thin, and abruptly bent downward (<xref ref-type="fig" rid="F4">Fig. 4C and 4D</xref>; n=8), traits not found in <italic><tp:taxon-name>Bembidion ozarkense</tp:taxon-name></italic> (<xref ref-type="fig" rid="F4">Fig. 4A and 4B</xref>; n=30). DNA sequence data can also be definitively used to identify the species; either COI or 28S rDNA will suffice.</p><p>However, the known distribution ranges are distinctly separate, and can be used in the absence of male genitalia or DNA sequences to identify specimens.</p></tp:treatment-sec><tp:treatment-sec sec-type="Geographic distribution"><title>Geographic distribution.</title><p> The known specimens of this species are from the Ozark Plateau of Missouri and Arkansas (<xref ref-type="fig" rid="F6">Fig. 6</xref>).<!--PageBreak--></p><fig id="F4" position="float" orientation="portrait"><label>Figure 4.</label><caption><p> Aedeagus of male <italic><tp:taxon-name>Bembidion ozarkense</tp:taxon-name></italic> and <italic><tp:taxon-name>Bembidion rolandi</tp:taxon-name></italic>. Scale bar is 0.1 mm <bold>A</bold> <italic><tp:taxon-name>Bembidion ozarkense</tp:taxon-name></italic>, USA: Missouri: Carter Co., Current River at Van Buren, 135m, <named-content xmlns:xlink="http://www.w3.org/1999/xlink" content-type="dwc:verbatimCoordinates" xlink:type="simple">36.9904°N, 91.0100°W</named-content> Voucher DNA1976 <bold>B</bold> <italic><tp:taxon-name>Bembidion ozarkense</tp:taxon-name></italic>, USA: Missouri: Washington Co., Irondale, Big River, 230m, <named-content xmlns:xlink="http://www.w3.org/1999/xlink" content-type="dwc:verbatimCoordinates" xlink:type="simple">37.8302°N, 90.6895°W</named-content>, Voucher DNA1995 <bold>C</bold> <italic><tp:taxon-name>Bembidion rolandi</tp:taxon-name></italic>, USA: Virginia: Rockbridge Co., Maury River, Glasgow, 215m, <named-content xmlns:xlink="http://www.w3.org/1999/xlink" content-type="dwc:verbatimCoordinates" xlink:type="simple">37.6329°N, 79.4431°W</named-content>, Voucher DNA1996 <bold>D</bold> <italic><tp:taxon-name>Bembidion rolandi</tp:taxon-name></italic>, Canada: Nova Scotia: Economy River at route 2, <named-content xmlns:xlink="http://www.w3.org/1999/xlink" content-type="dwc:verbatimCoordinates" xlink:type="simple">45.3868°N, 63.8992°W</named-content>, Voucher DNA1319.</p></caption><graphic xmlns:xlink="http://www.w3.org/1999/xlink" xlink:href="ZooKeys-147-261-g004.jpg" position="float" orientation="portrait" xlink:type="simple"/></fig><fig id="F5" position="float" orientation="portrait"><label>Figure 5.</label><caption><p> Habitus photographs. Specimens at same scale; scale bar is 1.0 mm <bold>A</bold> <italic><tp:taxon-name>Bembidion ozarkense</tp:taxon-name></italic>, USA: Missouri: Carter Co., Current River at Van Buren, voucher DRMV100311 <bold>B</bold> <italic><tp:taxon-name>Bembidion rolandi</tp:taxon-name></italic>, USA: Virginia: Rockbridge Co., Maury River at Glasgow, voucher DRMV100193.</p></caption><graphic xmlns:xlink="http://www.w3.org/1999/xlink" xlink:href="ZooKeys-147-261-g005.jpg" position="float" orientation="portrait" xlink:type="simple"/></fig><fig id="F6" position="float" orientation="portrait"><label>Figure 6.</label><caption><p> Map of the Ozark Plateau and surrounding regions showing the known distribution of <italic><tp:taxon-name>Bembidion ozarkense</tp:taxon-name></italic>. Topographic image modified from NASA/JPL, <ext-link xmlns:xlink="http://www.w3.org/1999/xlink" ext-link-type="uri" xlink:href="http://photojournal.jpl.nasa.gov/catalog/pia03377" xlink:type="simple">http://photojournal.jpl.nasa.gov/catalog/pia03377</ext-link></p></caption><graphic xmlns:xlink="http://www.w3.org/1999/xlink" xlink:href="ZooKeys-147-261-g006.jpg" position="float" orientation="portrait" xlink:type="simple"/></fig></tp:treatment-sec><tp:treatment-sec><!--Section generated to contain objects referenced in tp:taxon-treatment.--><fig id="F3" position="float" orientation="portrait"><label>Figure 3.</label><caption><p> Menta of <italic><tp:taxon-name>Bembidion (Trichoplataphus)</tp:taxon-name></italic>. Scale bar is 0.1 mm. Features other than the menta have been digitally faded <bold>A</bold> <italic><tp:taxon-name>Bembidion ozarkense</tp:taxon-name></italic>, USA: Missouri: Carter Co., Current River at Van Buren, 135m, <named-content xmlns:xlink="http://www.w3.org/1999/xlink" content-type="dwc:verbatimCoordinates" xlink:type="simple">36.9904°N, 91.0100°W</named-content> <bold>B</bold> <italic><tp:taxon-name>Bembidion grandiceps</tp:taxon-name></italic>, USA: Iowa: Webster Co., Des Moines River near Stratford, 275m, <named-content xmlns:xlink="http://www.w3.org/1999/xlink" content-type="dwc:verbatimCoordinates" xlink:type="simple">42.3101°N, 93.9371°W</named-content>, voucher DNA1689.</p></caption><graphic xmlns:xlink="http://www.w3.org/1999/xlink" xlink:href="ZooKeys-147-261-g003.jpg" position="float" orientation="portrait" xlink:type="simple"/></fig><fig id="F2" position="float" orientation="portrait"><label>Figure 2.</label><caption><p> Type locality of <italic><tp:taxon-name>Bembidion ozarkense</tp:taxon-name></italic>, the Current River at Van Buren (USA: Missouri: Carter County).</p></caption><graphic xmlns:xlink="http://www.w3.org/1999/xlink" xlink:href="ZooKeys-147-261-g002.jpg" position="float" orientation="portrait" xlink:type="simple"/></fig></tp:treatment-sec></tp:taxon-treatment>
