# Supplementary material for: A new species of Bembidion Latrielle 1802 from the Ozarks, with a review of the North American species of subgenus Trichoplataphus Netolitzky 1914 (Coleoptera, Carabidae, Bembidiini)
Source: Zookeys. 2011 Nov 16;(147):261–75. doi: 10.3897/zookeys.147.1872 (PMC3286248; doi:10.3897/zookeys.147.1872)
Supplement: XML Treatment for Bembidion rolandi [file zookeys.147.1872-treatment2.xml]

<!DOCTYPE tp:taxon-treatment
  PUBLIC "-//TaxonX//DTD Taxonomic Treatment Publishing DTD v0 20100105//EN" "tax-treatment-NSO.dtd">
<tp:taxon-treatment xmlns:tp="http://www.plazi.org/taxpub"><tp:treatment-meta><mixed-citation publication-type="journal"><person-group><name><surname>Hildebrandt</surname><given-names>Drew A.</given-names></name><name><surname>Maddison</surname><given-names>David R.</given-names></name></person-group><article-title>A new species of <italic>Bembidion</italic> Latrielle 1802 from the Ozarks, with a review of the North American species of subgenus <italic>Trichoplataphus</italic> Netolitzky 1914 (Coleoptera, Carabidae, Bembidiini)</article-title><source>Zookeys</source><day>16</day><month>11</month><year>2011</year><volume>2011</volume><issue>147</issue><fpage>261</fpage><lpage>275</lpage><pub-id pub-id-type="doi">10.3897/zookeys.147.1872</pub-id></mixed-citation></tp:treatment-meta><tp:nomenclature><tp:taxon-name>
                            <tp:taxon-name-part taxon-name-part-type="genus">Bembidion</tp:taxon-name-part>
                            <tp:taxon-name-part taxon-name-part-type="species">rolandi</tp:taxon-name-part>
                        <object-id xmlns:xlink="http://www.w3.org/1999/xlink" xlink:type="simple">http://species-id.net/wiki/Bembidion_rolandi</object-id>
                        </tp:taxon-name><tp:taxon-authority>Fall, 1922</tp:taxon-authority></tp:nomenclature><tp:treatment-sec sec-type="Diagnosis"><title>Diagnosis.</title><p> As discussed above, specimens of this species cannot be separated from <italic><tp:taxon-name>Bembidion ozarkense</tp:taxon-name></italic> using external characteristics, although they can be distinguished by male genitalia; see the diagnosis under <italic><tp:taxon-name>Bembidion ozarkense</tp:taxon-name></italic> for details.</p><p>Geographic distribution. Currently recorded from <bold>Canada</bold>: NB, NS, ON, QC; <bold>USA</bold>: DC, MA, MD, ME, NJ, NY, OH, PA, VA, VT, WV (<xref ref-type="bibr" rid="B1">Bousquet and Larochelle 1993</xref> and R. Davidson, pers. comm.).</p></tp:treatment-sec><ref-list><ref id="B1"><mixed-citation xmlns:xlink="http://www.w3.org/1999/xlink" xlink:type="simple"><person-group><name name-style="western"><surname>Bousquet</surname><given-names>Y</given-names></name><name name-style="western"><surname>Larochelle</surname><given-names>A</given-names></name></person-group> (<year>1993</year>)<article-title> Catalogue of the Geadephaga (Coleoptera: Trachypachidae, Rhysodidae, Carabidae including Cicindelini) of America north of Mexico.</article-title><source>Memoirs of the Entomological Society of Canada </source><volume>167</volume>: <fpage>1</fpage>-<lpage>397</lpage>. <ext-link ext-link-type="uri" xlink:href="http://dx.doi.org/10.4039/entm125167fv" xlink:type="simple">doi: 10.4039/entm125167fv</ext-link></mixed-citation></ref></ref-list></tp:taxon-treatment>
