# Supplementary material for: A new species of Bembidion Latrielle 1802 from the Ozarks, with a review of the North American species of subgenus Trichoplataphus Netolitzky 1914 (Coleoptera, Carabidae, Bembidiini)
Source: Zookeys. 2011 Nov 16;(147):261–75. doi: 10.3897/zookeys.147.1872 (PMC3286248; doi:10.3897/zookeys.147.1872)
Supplement: XML Treatment for Bembidion grandiceps [file zookeys.147.1872-treatment3.xml]

<!DOCTYPE tp:taxon-treatment
  PUBLIC "-//TaxonX//DTD Taxonomic Treatment Publishing DTD v0 20100105//EN" "tax-treatment-NSO.dtd">
<tp:taxon-treatment xmlns:tp="http://www.plazi.org/taxpub"><tp:treatment-meta><mixed-citation publication-type="journal"><person-group><name><surname>Hildebrandt</surname><given-names>Drew A.</given-names></name><name><surname>Maddison</surname><given-names>David R.</given-names></name></person-group><article-title>A new species of <italic>Bembidion</italic> Latrielle 1802 from the Ozarks, with a review of the North American species of subgenus <italic>Trichoplataphus</italic> Netolitzky 1914 (Coleoptera, Carabidae, Bembidiini)</article-title><source>Zookeys</source><day>16</day><month>11</month><year>2011</year><volume>2011</volume><issue>147</issue><fpage>261</fpage><lpage>275</lpage><pub-id pub-id-type="doi">10.3897/zookeys.147.1872</pub-id></mixed-citation></tp:treatment-meta><tp:nomenclature><tp:taxon-name>
                            <tp:taxon-name-part taxon-name-part-type="genus">Bembidion</tp:taxon-name-part>
                            <tp:taxon-name-part taxon-name-part-type="species">grandiceps</tp:taxon-name-part>
                        <object-id xmlns:xlink="http://www.w3.org/1999/xlink" xlink:type="simple">http://species-id.net/wiki/Bembidion_grandiceps</object-id>
                        </tp:taxon-name><tp:taxon-authority>Hayward, 1897</tp:taxon-authority></tp:nomenclature><tp:treatment-sec sec-type="Diagnosis"><title>Diagnosis.</title><p> Most specimens can be separated from <italic><tp:taxon-name>Bembidion fugax</tp:taxon-name></italic> and <italic><tp:taxon-name>Bembidion planum</tp:taxon-name></italic> by a combination of: broad head and pronotum; prothorax markedly constricted at base with the lateral margins just in front of the hind angle parallel, although this parallel region is much shorter than in <italic><tp:taxon-name>Bembidion rolandi</tp:taxon-name></italic> or <italic><tp:taxon-name>Bembidion ozarkense</tp:taxon-name></italic>; elytra quite flat at apex; and broad, markedly delimited frontal furrows that are clearly diverging between eyes and extended beyond the posterior supraorbital puncture.</p></tp:treatment-sec><tp:treatment-sec sec-type="Geographic distribution"><title>Geographic distribution.</title><p> We have seen specimens from <bold>USA</bold>: TX, KS, IA. Reports from the literature (<xref ref-type="bibr" rid="B5">Hayward 1897</xref>) of the presence of <italic><tp:taxon-name>Bembidion grandiceps</tp:taxon-name></italic> in <bold>USA</bold>: DC, MA, NJ, NY, and PA are likely incorrect, and may be based on <italic><tp:taxon-name>Bembidion fugax</tp:taxon-name></italic>.</p></tp:treatment-sec><ref-list><ref id="B5"><mixed-citation xmlns:xlink="http://www.w3.org/1999/xlink" xlink:type="simple"><person-group><name name-style="western"><surname>Hayward</surname><given-names>RT</given-names></name></person-group> (<year>1897</year>)<article-title> On the species of <italic>Bembidium</italic> of America North of Mexico.</article-title><source>Transactions of the American Entomological Society </source><volume>24</volume>: <fpage>32</fpage>-<lpage>143</lpage>.</mixed-citation></ref></ref-list></tp:taxon-treatment>
