# Supplementary material for: A new species of Bembidion Latrielle 1802 from the Ozarks, with a review of the North American species of subgenus Trichoplataphus Netolitzky 1914 (Coleoptera, Carabidae, Bembidiini)
Source: Zookeys. 2011 Nov 16;(147):261–75. doi: 10.3897/zookeys.147.1872 (PMC3286248; doi:10.3897/zookeys.147.1872)
Supplement: XML Treatment for Bembidion fugax [file zookeys.147.1872-treatment4.xml]

<!DOCTYPE tp:taxon-treatment
  PUBLIC "-//TaxonX//DTD Taxonomic Treatment Publishing DTD v0 20100105//EN" "tax-treatment-NSO.dtd">
<tp:taxon-treatment xmlns:tp="http://www.plazi.org/taxpub"><tp:treatment-meta><mixed-citation publication-type="journal"><person-group><name><surname>Hildebrandt</surname><given-names>Drew A.</given-names></name><name><surname>Maddison</surname><given-names>David R.</given-names></name></person-group><article-title>A new species of <italic>Bembidion</italic> Latrielle 1802 from the Ozarks, with a review of the North American species of subgenus <italic>Trichoplataphus</italic> Netolitzky 1914 (Coleoptera, Carabidae, Bembidiini)</article-title><source>Zookeys</source><day>16</day><month>11</month><year>2011</year><volume>2011</volume><issue>147</issue><fpage>261</fpage><lpage>275</lpage><pub-id pub-id-type="doi">10.3897/zookeys.147.1872</pub-id></mixed-citation></tp:treatment-meta><tp:nomenclature><tp:taxon-name>
                            <tp:taxon-name-part taxon-name-part-type="genus">Bembidion</tp:taxon-name-part>
                            <tp:taxon-name-part taxon-name-part-type="species">fugax</tp:taxon-name-part>
                        <object-id xmlns:xlink="http://www.w3.org/1999/xlink" xlink:type="simple">http://species-id.net/wiki/Bembidion_fugax</object-id>
                        </tp:taxon-name><tp:taxon-authority>(LeConte, 1848)</tp:taxon-authority></tp:nomenclature><tp:treatment-sec sec-type="Junior synonyms"><title>Junior synonyms.</title><p><italic><tp:taxon-name>Octhedromus planipennis</tp:taxon-name></italic> LeConte, 1850; <italic><tp:taxon-name>Bembidion champlaini</tp:taxon-name></italic> Casey, 1918.</p></tp:treatment-sec><tp:treatment-sec sec-type="Diagnosis"><title>Diagnosis.</title><p> Most specimens can be separated from <italic><tp:taxon-name>Bembidion grandiceps</tp:taxon-name></italic> using the characters listed for that species. Also, specimens of <italic><tp:taxon-name>Bembidion fugax</tp:taxon-name></italic> have a more narrow head and pronotum and the elytral apex slopes slightly.</p><p>This species can be separated from <italic><tp:taxon-name>Bembidion planum</tp:taxon-name></italic> by the 6<sup>th</sup> elytral stria being as, or nearly as, impressed behind the shoulder as the 5<sup>th</sup>, and the frontal furrows are prolonged and markedly diverging behind the posterior supra-orbital puncture. In addition, <italic><tp:taxon-name>Bembidion fugax</tp:taxon-name></italic> has deeper furrows with steeper sides, more polished especially at the bottom, and more sharply etched at the bottom, with the raised area between the eye and the frontal furrow being more bulbous, and shinier; <italic><tp:taxon-name>Bembidion planum</tp:taxon-name></italic> has broad, shallow furrows, sides gently sloped, more microsculpture on the slopes and especially bottoms, not sharply etched at the bottom, and with the raised area between the eye and the frontal furrow being flatter and not as shiny. Specimens tend to be darker and slightly larger than those of <italic><tp:taxon-name>Bembidion planum</tp:taxon-name></italic> and in most specimens the pronotal microsculpture is weakly impressed and obsolete on the disk.</p></tp:treatment-sec><tp:treatment-sec sec-type="Geographic distribution"><title>Geographic distribution.</title><p>Recorded from <bold>USA</bold>: DC, IL, IN, MA, MD, NJ, NY, OH, PA, TN, VA, VT (<xref ref-type="bibr" rid="B1">Bousquet and Larochelle 1993</xref> and R. Davidson, pers. comm.).</p></tp:treatment-sec><ref-list><ref id="B1"><mixed-citation xmlns:xlink="http://www.w3.org/1999/xlink" xlink:type="simple"><person-group><name name-style="western"><surname>Bousquet</surname><given-names>Y</given-names></name><name name-style="western"><surname>Larochelle</surname><given-names>A</given-names></name></person-group> (<year>1993</year>)<article-title> Catalogue of the Geadephaga (Coleoptera: Trachypachidae, Rhysodidae, Carabidae including Cicindelini) of America north of Mexico.</article-title><source>Memoirs of the Entomological Society of Canada </source><volume>167</volume>: <fpage>1</fpage>-<lpage>397</lpage>. <ext-link ext-link-type="uri" xlink:href="http://dx.doi.org/10.4039/entm125167fv" xlink:type="simple">doi: 10.4039/entm125167fv</ext-link></mixed-citation></ref></ref-list></tp:taxon-treatment>
