# Supplementary material for: A new species of Bembidion Latrielle 1802 from the Ozarks, with a review of the North American species of subgenus Trichoplataphus Netolitzky 1914 (Coleoptera, Carabidae, Bembidiini)
Source: Zookeys. 2011 Nov 16;(147):261–75. doi: 10.3897/zookeys.147.1872 (PMC3286248; doi:10.3897/zookeys.147.1872)
Supplement: XML Treatment for Bembidion planum [file zookeys.147.1872-treatment5.xml]

<!DOCTYPE tp:taxon-treatment
  PUBLIC "-//TaxonX//DTD Taxonomic Treatment Publishing DTD v0 20100105//EN" "tax-treatment-NSO.dtd">
<tp:taxon-treatment xmlns:tp="http://www.plazi.org/taxpub"><tp:treatment-meta><mixed-citation publication-type="journal"><person-group><name><surname>Hildebrandt</surname><given-names>Drew A.</given-names></name><name><surname>Maddison</surname><given-names>David R.</given-names></name></person-group><article-title>A new species of <italic>Bembidion</italic> Latrielle 1802 from the Ozarks, with a review of the North American species of subgenus <italic>Trichoplataphus</italic> Netolitzky 1914 (Coleoptera, Carabidae, Bembidiini)</article-title><source>Zookeys</source><day>16</day><month>11</month><year>2011</year><volume>2011</volume><issue>147</issue><fpage>261</fpage><lpage>275</lpage><pub-id pub-id-type="doi">10.3897/zookeys.147.1872</pub-id></mixed-citation></tp:treatment-meta><tp:nomenclature><tp:taxon-name>
                            <tp:taxon-name-part taxon-name-part-type="genus">Bembidion</tp:taxon-name-part>
                            <tp:taxon-name-part taxon-name-part-type="species">planum</tp:taxon-name-part>
                        <object-id xmlns:xlink="http://www.w3.org/1999/xlink" xlink:type="simple">http://species-id.net/wiki/Bembidion_planum</object-id>
                        </tp:taxon-name><tp:taxon-authority>(Haldeman, 1843)</tp:taxon-authority></tp:nomenclature><tp:treatment-sec sec-type="Junior synonyms"><title>Junior synonyms.</title><p><italic><tp:taxon-name>Bembidium guexii</tp:taxon-name></italic> Chaudoir, 1868: 242; <italic><tp:taxon-name>Bembidion vulsum</tp:taxon-name></italic> Casey, 1918: 55; <italic><tp:taxon-name>Bembidion filicorne</tp:taxon-name></italic> Casey, 1918: 56.</p></tp:treatment-sec><tp:treatment-sec sec-type="Diagnosis"><title>Diagnosis.</title><p> Most specimens of this species can be separated from <italic><tp:taxon-name>Bembidion grandiceps</tp:taxon-name></italic> using the characters listed for that species. Also, specimens of <italic><tp:taxon-name>Bembidion planum</tp:taxon-name></italic> have a narrower head and pronotum and the elytral apex slopes slightly.</p><p>Most specimens of this species can be separated from <italic><tp:taxon-name>Bembidion fugax</tp:taxon-name></italic> by the more weakly impressed 6<sup>th</sup> compared with 5<sup>th</sup> elytral stria, and the frontal furrows end just behind the posterior supra-orbital puncture and are little divergent. Specimens tend to be paler and slightly smaller than those of <italic><tp:taxon-name>Bembidion fugax</tp:taxon-name></italic>, and in most specimens have strongly-impressed microsculpture over the entire pronotum.</p></tp:treatment-sec><tp:treatment-sec sec-type="Geographic distribution"><title>Geographic distribution.</title><p>Recorded from <bold>Canada</bold>: NB, NS, ON, QC; <bold>USA</bold>: AR, CT, DC, IA, IL, IN, KY, MA, MD, ME, MI, MN, MO, MS, NC, NH, NJ, NY, OH, PA, RI, SC, TN, VA, VT, WI, WV (<xref ref-type="bibr" rid="B1">Bousquet and Larochelle 1993</xref> and Maddison, unpublished).</p></tp:treatment-sec><ref-list><ref id="B1"><mixed-citation xmlns:xlink="http://www.w3.org/1999/xlink" xlink:type="simple"><person-group><name name-style="western"><surname>Bousquet</surname><given-names>Y</given-names></name><name name-style="western"><surname>Larochelle</surname><given-names>A</given-names></name></person-group> (<year>1993</year>)<article-title> Catalogue of the Geadephaga (Coleoptera: Trachypachidae, Rhysodidae, Carabidae including Cicindelini) of America north of Mexico.</article-title><source>Memoirs of the Entomological Society of Canada </source><volume>167</volume>: <fpage>1</fpage>-<lpage>397</lpage>. <ext-link ext-link-type="uri" xlink:href="http://dx.doi.org/10.4039/entm125167fv" xlink:type="simple">doi: 10.4039/entm125167fv</ext-link></mixed-citation></ref></ref-list></tp:taxon-treatment>
